# Supplementary material for: Escins Isolated from Aesculus chinensis Bge. Promote the Autophagic Degradation of Mutant Huntingtin and Inhibit its Induced Apoptosis in HT22 cells
Source: Front Pharmacol. 2020 Feb 25;11:116. doi: 10.3389/fphar.2020.00116 (PMC7052340; doi:10.3389/fphar.2020.00116)
Supplement: Supplementary file 2 [file DataSheet_2.zip]

Archive with 4 entries (4 files):
- Fig. S15.tif
- Fig. S16.tif
- Fig. S17.tif
- Fig. S18.tif
